# Supplementary material for: Partially Bio-Based and Biodegradable Poly(Propylene Terephthalate-Co-Adipate) Copolymers: Synthesis, Thermal Properties, and Enzymatic Degradation Behavior
Source: Polymers (Basel). 2024 Sep 13;16(18):2588. doi: 10.3390/polym16182588 (PMC11435256; doi:10.3390/polym16182588)
Supplement: Supplementary file 1 [file polymers-16-02588-s001.zip]

Archive with 1 entries (1 files):
- polymers-3182998-supplementary.pdf
